# Supplementary material for: Effect of microstructure on the mechanical and damping behaviour of dragonfly wing veins
Source: R Soc Open Sci. 2016 Feb 17;3(2):160006. doi: 10.1098/rsos.160006 (PMC4785991; doi:10.1098/rsos.160006)
Supplement: Model S4: The input file of the FE model 6-8. [file rsos160006supp5.zip]

Archive with 1 entries (1 files):
- Model S4_v1_0_20160120_13.cae
